# Supplementary material for: Association of reduced cerebrospinal fluid NPTX2 levels with postoperative delirium in patients undergoing knee/hip replacement: a prospective cohort study
Source: Aging Clin Exp Res. 2024 Feb 17;36(1):42. doi: 10.1007/s40520-023-02670-x (PMC10874313; doi:10.1007/s40520-023-02670-x)
Supplement: Supplementary file 1 — Supplementary file1 (XLSX 77 KB) [file 40520_2023_2670_MOESM1_ESM.xlsx]

## Sheet: original data
POD	BMI	age	gender	Education	MMSE	MDAS	Ptau	Ttau	Aβ42	NPTX2	Aβ42tau	Aβ42ptau	Hypertension	Diabetes mellitus	cerebralvascular accident	Coronary Heart Disease	Smoking history	Drinking history	filter_$
0	27.3	66	0	9	29	7	23	242.65	148.4	2101.11	0.61158	6.45217	0	0	0	0	0	0	0
0	31.1	65	0	6	27	7	55	247.75	284.4	1253.69	1.14793	5.17091	1	1	1	0	0	1	0
0	29.5	66	0	12	27	7	58.37	365.57	145	1048.74	0.396641	2.48415	0	0	0	0	0	0	0
0	27.1	65	0	9	30	5	57.74	421.18	615.12	1396.68	1.46047	10.6533	1	1	1	0	0	1	0
0	26.9	71	1	6	29	7	93.04	310	526.49	1357.96	1.69835	5.65875	0	0	0	0	0	0	0
0	29	75	1	12	24	6	55	320	177.71	1144.87	0.555344	3.23109	1	1	1	0	0	1	0
0	20.9	65	1	6	28	6	55	320	156	1405.89	0.4875	2.83636	0	0	0	0	0	0	0
0	30	67	1	6	29	6	57	310.23	647.62	1471.76	2.08755	11.3618	1	1	1	0	0	1	0
0	30	69	1	6	29	6	56	345.23	433.2	1616.34	1.25482	7.73571	0	0	0	0	0	0	0
0	30	67	1	6	28	6	68	324.24	474.09	835.4	1.46216	6.97191	1	1	1	0	1	0	0
0	28.8	70	0	6	27	6	60	310.34	609.54	1622.89	1.9641	10.159	0	0	0	0	0	0	0
0	28.8	66	1	6	30	5	57	320.23	251.59	896	0.785654	4.41386	1	1	1	0	1	0	0
0	27.4	72	0	6	30	6	56	340.23	146	917.92	0.429121	2.60714	0	0	0	0	0	0	0
0	29.3	67	1	6	30	6	26.51	320.23	252.72	759.8	0.789183	9.53301	1	1	1	0	1	1	0
0	29	66	0	6	27	5	23	320.23	157	1142.36	0.490273	6.82609	1	1	0	0	0	0	0
0	28	76	0	6	30	7	24	310.23	408.06	1740.36	1.31535	17.0025	1	1	0	0	0	0	0
0	28.8	67	0	6	27	7	55.99	310.1	142.83	1659.38	0.460593	2.55099	1	1	0	0	0	0	0
0	28.5	67	0	12	25	7	51.19	320.1	624.29	2078.49	1.9503	12.1955	1	0	0	0	0	0	0
0	27.9	68	0	9	30	3	21.13	230.23	438.2	1139.35	1.90331	20.7383	1	0	0	0	0	0	0
0	30.4	78	1	6	29	3	54.28	330.23	167	852.84	0.505708	3.07664	1	0	0	0	0	0	0
0	27.5	71	1	12	27	3	53.2	320.12	433.98	1541.84	1.35568	8.15752	1	0	0	0	0	0	0
0	20	66	1	9	30	3	30	330.13	157.46	1242.19	0.476964	5.24867	1	0	0	0	0	0	0
0	33.9	67	1	6	26	3	25.62	320.23	692.27	1530.04	2.16179	27.0207	1	0	0	0	0	0	0
0	30	71	1	6	26	3	43.71	310.23	168.45	956.77	0.542984	3.85381	1	0	0	0	0	0	0
0	30.5	67	0	6	26	3	52.57	320.13	191.36	1564.91	0.597757	3.6401	1	0	0	0	0	0	0
0	21	65	0	6	30	6	48.7	310.23	317.98	1754.01	1.02498	6.52936	1	0	0	0	0	0	0
0	26.7	67	0	6	30	4	25.23	310.23	158.34	1810.66	0.510396	6.27586	1	0	0	0	0	0	0
0	26.8	67	0	6	29	5	45.58	340	240.07	948.59	0.706088	5.267	1	0	0	0	0	0	0
0	29	65	0	6	28	2	19.49	350	126.68	1448.28	0.361943	6.49974	1	0	0	0	0	0	0
0	29	66	0	6	26	2	30.39	334	163.18	1271.86	0.488563	5.36953	1	0	0	0	0	0	0
0	29.3	66	0	6	27	2	25.77	343	156.25	1511.95	0.455539	6.06325	0	0	0	0	0	0	0
0	29.4	66	1	6	27	2	56	322	316.54	1001.83	0.983043	5.6525	1	1	1	0	1	0	0
0	20.8	65	0	12	26	2	22.37	324	467.06	798	1.44154	20.8789	0	0	0	0	0	0	0
0	22.5	66	1	9	28	2	40.47	314	168.46	750.69	0.536497	4.16259	1	1	1	1	1	0	0
0	21.4	65	0	6	28	5	56.26	321	286.43	1619.45	0.892305	5.09118	0	0	0	0	0	0	0
0	29	67	1	12	25	2	50.02	312	637.47	1046.3	2.04317	12.7443	1	1	1	1	1	1	0
0	21.8	68	0	9	28	5	33.06	343	310.11	1850.91	0.904111	9.38022	0	0	0	0	0	0	0
0	29.9	67	0	6	28	4	32.72	342	433.77	1525.51	1.26833	13.257	1	1	0	0	0	0	0
0	28	66	0	6	29	4	34.95	344	145.35	919.16	0.422529	4.1588	0	0	0	0	0	0	0
0	29.6	68	0	6	30	5	47.03	341	563.63	664.49	1.65287	11.9845	1	1	0	0	0	0	0
0	27.9	67	0	6	25	5	21.72	342	475.46	1137.62	1.39023	21.8904	0	0	0	0	0	0	0
0	26.2	67	0	6	28	2	55	320	127.41	811.27	0.398156	2.31655	1	1	0	0	0	0	0
0	20.2	67	0	6	30	6	56	289	497.03	583.86	1.71983	8.87554	0	0	0	0	0	0	0
0	17.4	66	1	6	25	6	47	278	168.3	863.55	0.605396	3.58085	1	1	0	0	0	0	0
0	30	65	1	12	27	2	58.6	290	160.61	789	0.553828	2.74078	0	0	0	0	0	0	0
0	30	65	1	9	29	6	55.25	133.14	167.26	677	1.25627	3.02733	1	0	0	0	0	0	0
0	21.8	65	1	6	26	2	52.46	112.98	473.53	1055.73	4.19127	9.0265	1	0	0	0	0	0	0
0	22.9	65	1	12	28	6	20.49	340	158.25	830.75	0.465441	7.72328	1	0	0	0	0	0	0
0	26.6	66	1	9	30	2	47	109.54	199.07	1918.57	1.81733	4.23553	1	0	0	0	0	0	0
0	29	67	0	6	28	2	24.01	197.92	211.46	1504.01	1.06841	8.80716	1	0	0	0	0	0	0
0	25.6	78	0	12	30	2	46	147.59	490.75	647.78	3.32509	10.6685	1	0	0	0	0	0	0
0	29	76	0	9	27	2	41.96	333	146.57	1257.28	0.44015	3.49309	1	0	0	0	0	0	0
0	22.8	75	0	6	27	7	47	100.23	256.36	1381.65	2.55772	5.45447	1	0	0	0	0	0	0
0	29	76	1	6	30	7	20.88	323	589.35	1249.05	1.82461	28.2256	1	0	1	1	1	1	0
0	28	74	0	6	27	2	25.23	301.87	206.46	1227.47	0.683937	8.18312	1	0	0	1	0	0	0
0	29.4	67	0	6	27	3	45.77	176.96	278.44	934.62	1.57346	6.08346	1	0	0	1	0	0	0
0	29.9	76	0	6	25	2	27.34	341.2	476.61	1152.61	1.39686	17.4327	1	0	0	1	0	0	0
0	27.2	78	0	6	28	2	46	184.87	416.33	862.8	2.25201	9.05065	1	0	0	1	0	0	0
0	23.9	65	0	6	27	7	42.84	330.69	162.37	2098.21	0.491004	3.79015	0	0	0	1	0	0	0
0	23.5	67	0	12	27	6	23	313	267.46	989.14	0.854505	11.6287	1	1	0	1	0	0	0
0	29.3	67	0	9	26	5	41.35	356	249.05	693.76	0.699579	6.02297	0	0	0	1	0	0	0
0	27	65	0	9	30	2	26.75	335.47	459.58	664.21	1.36996	17.1806	1	1	0	1	0	0	0
0	30.3	67	0	9	30	2	48.71	300.92	523.61	1239.09	1.74003	10.7495	0	0	0	1	0	0	0
0	29	68	0	9	28	2	50.26	185.11	523.13	678	2.82605	10.4085	1	1	0	1	0	0	0
0	21.5	79	0	9	30	3	26.52	334	303.24	888.03	0.907904	11.4344	0	0	0	1	0	0	0
0	27.2	71	0	9	29	3	47.34	133.8	198.83	1083.49	1.48602	4.20004	1	1	0	1	0	0	0
0	20.8	78	1	9	25	3	43	333	165.53	1300.24	0.497087	3.84953	0	0	0	1	0	0	0
0	28	76	1	9	30	3	47.7	118.48	155.45	948.68	1.31204	3.25891	1	1	0	1	0	0	0
0	22.3	78	1	9	27	3	62.34	323	266.68	1119.95	0.825635	4.27783	0	0	0	1	0	0	0
0	22	78	1	9	30	5	21.65	378	398.88	1515.1	1.05524	18.424	1	1	1	1	1	1	0
0	26.6	77	0	6	29	6	46	345	156.47	1890.34	0.453536	3.40152	0	0	0	0	0	0	0
0	26.5	68	1	12	25	2	65.01	342	267.24	889.8	0.781404	4.11075	1	1	1	1	1	1	0
0	22.3	76	1	9	30	3	45	345	568.47	1155.92	1.64774	12.6327	1	1	1	1	1	1	0
0	21.2	67	0	9	28	3	78.11	334	166.07	610.07	0.497216	2.1261	1	1	0	0	0	0	0
0	20.6	67	0	9	27	3	27.78	310	683.33	841.63	2.20429	24.5979	1	1	0	0	0	0	0
0	22.4	66	0	9	30	3	55.96	307	424.92	821.53	1.3841	7.59328	1	1	0	0	0	0	0
0	27.5	65	0	9	26	3	43.42	302	174.77	1002.86	0.578709	4.0251	1	1	0	0	0	0	0
0	29.5	68	0	9	30	3	43.01	200	227.53	1995.62	1.13765	5.29017	1	1	0	0	0	0	0
0	28	75	0	9	27	5	26.47	234.43	235.1	1839.38	1.00286	8.88175	1	1	0	0	0	0	0
0	29.1	74	0	9	29	6	47	223.22	421.41	473.55	1.88787	8.96617	1	1	0	0	0	0	0
0	21.9	68	0	9	27	2	46	234.13	515.88	1865.74	2.20339	11.2148	1	1	0	0	0	0	0
0	22.6	73	0	9	29	2	46.75	123.04	693.59	903.52	5.63711	14.8361	1	1	0	0	0	0	0
0	22.6	77	0	6	26	5	40.27	212.12	141.41	551.57	0.666651	3.51155	1	1	0	0	0	0	0
0	27.7	77	0	12	30	2	25.03	323	398.58	1946.18	1.23399	15.9241	1	1	0	0	0	0	0
0	20	76	0	9	25	2	25.79	228.37	427.34	1456.25	1.87126	16.57	0	0	0	0	0	0	0
0	22.9	75	1	6	28	2	40.16	152.26	167.6	1313.41	1.10075	4.17331	1	1	1	1	1	1	0
0	29	67	0	9	25	2	47.75	237.59	448.35	1838.38	1.88707	9.38953	0	0	0	0	0	0	0
0	29.3	76	1	9	30	6	57.66	320.3	294.3	1000.69	0.918826	5.10406	1	1	1	1	1	1	0
0	18.4	78	0	9	30	3	59.57	105.29	398.06	1146.19	3.78061	6.68222	0	0	0	0	0	0	0
0	27	74	1	9	27	3	46	150.13	391.61	288.79	2.60847	8.51326	1	1	1	1	1	1	0
0	29	70	0	9	30	3	47.08	284.2	622.27	860.99	2.18955	13.2173	0	0	0	0	0	0	0
0	31.5	73	1	9	29	3	44.2	219.74	551.44	872.03	2.50951	12.476	1	1	1	1	1	1	0
0	16.8	72	0	9	26	4	47	275.28	605.38	613.47	2.19914	12.8804	0	0	0	0	0	0	0
0	30	67	1	9	28	3	44.37	203.05	198.7	1478.41	0.978577	4.47825	1	1	1	1	1	0	0
0	31	66	0	9	27	3	68.19	328.24	297.2	1120.02	0.905435	4.35841	0	0	0	0	0	0	0
0	29.9	75	1	12	26	5	48.54	148.37	481.19	1520.96	3.24318	9.91327	1	1	1	1	1	0	0
0	17.7	67	0	9	30	3	51.36	293.37	406.09	846.48	1.38422	7.90674	0	0	0	0	0	0	0
0	36.5	75	1	6	29	5	25.75	100.23	383.94	795.22	3.83059	14.9103	1	1	1	1	1	0	0
0	31	73	0	12	30	3	20.26	271.02	549.86	950	2.02885	27.1402	0	0	0	0	0	0	0
0	32	77	1	9	29	3	46	179.43	422.12	1234.35	2.35256	9.17652	1	0	0	0	0	0	0
0	29.2	77	1	6	27	3	45	302.17	194.56	1354.5	0.643876	4.32356	1	0	0	0	0	0	0
0	33.1	74	1	9	27	6	38	370.21	535.35	602.44	1.44607	14.0882	1	0	0	0	0	0	0
0	20.1	75	1	9	26	6	19.5	110.12	225.69	2334.89	2.04949	11.5738	1	0	0	0	0	0	0
0	27.6	77	1	9	27	6	38	397.65	546.35	1190.17	1.37395	14.3776	1	0	0	0	0	0	0
0	27.7	67	1	9	30	3	12.3	169.62	558.84	926.6	3.29466	45.4341	1	0	0	0	0	0	0
0	31	65	1	9	27	3	55.72	229.4	114.43	814.88	0.498823	2.05366	1	0	0	0	0	0	0
0	26.5	67	0	9	29	6	37	232.19	367.99	1297.3	1.58487	9.94568	1	0	0	0	0	0	0
0	29.8	66	0	9	27	6	20.69	172.07	633.3	572.91	3.68048	30.609	1	0	0	0	0	0	0
0	30	67	0	9	29	6	46.71	303.98	142.57	1203.67	0.469011	3.05224	1	0	0	0	0	0	0
0	22.8	67	0	9	27	6	60.2	146.55	556.7	1262.69	3.7987	9.24751	1	0	0	0	0	0	0
0	29	66	0	12	30	5	21.37	276.09	638.46	679.25	2.31251	29.8765	1	0	0	0	0	0	0
0	31	68	1	9	30	6	28.53	195.03	259.55	1447.26	1.33082	9.09744	1	0	1	1	1	1	0
0	19	67	1	6	30	3	42.35	307.55	534.24	1669.37	1.73708	12.6149	1	0	1	1	1	1	0
0	20.5	67	1	12	30	6	41	299.76	185.02	581.85	0.617227	4.51268	1	0	1	1	1	0	0
0	32.7	68	0	9	29	6	42	142.14	361.89	884.58	2.54601	8.61643	0	0	0	0	0	0	0
0	29.2	68	1	9	30	6	51.36	266	112	755.85	0.421053	2.18069	1	1	1	1	1	0	0
0	19.1	68	0	9	30	3	16.16	271.58	415.06	1582.38	1.52832	25.6844	0	0	0	0	0	0	0
0	29.9	68	1	9	24	3	42	257.28	134	1442.8	0.520833	3.19048	1	1	1	1	1	1	0
0	31	68	0	9	29	2	16.81	282.47	634.23	829.76	2.2453	37.7293	0	0	0	0	0	0	0
0	33	68	1	9	29	2	44.01	145.25	551.07	699.28	3.79394	12.5215	1	1	1	1	1	1	0
0	26.9	67	0	9	27	6	62.15	141.62	150.95	1251.11	1.06588	2.4288	0	0	0	0	0	0	0
0	21.3	67	1	9	28	6	45	204.24	134	805.8	0.656091	2.97778	1	1	1	1	1	1	0
0	32	69	0	12	30	2	54.77	450.53	181.16	1438.93	0.402104	3.30765	0	0	0	0	0	0	0
0	25.5	78	1	9	26	4	25.58	136.31	214	628.83	1.56995	8.36591	1	1	0	0	0	0	0
0	20.6	77	1	6	29	6	63.62	200.47	475.3	1203.06	2.37093	7.47092	0	0	0	0	0	0	0
0	32	74	1	12	29	6	43.6	400.34	134	730.05	0.334715	3.07339	1	1	0	0	0	0	0
0	20.6	77	1	9	27	2	30.85	152.85	134	672.97	0.876676	4.3436	0	0	0	0	0	0	0
0	20.4	76	1	6	30	6	10.21	251.8	134	582.15	0.532168	13.1244	1	1	0	0	0	0	0
0	19.4	74	1	12	29	6	14.17	254.02	153	1140.26	0.602315	10.7975	0	0	0	0	0	0	0
0	28	67	1	9	30	6	43	123.34	313	1830.79	2.5377	7.27907	1	1	0	0	0	0	0
0	36	66	1	6	30	3	43	111.2	411.07	695.24	3.69667	9.55977	0	0	0	0	0	0	0
0	21.7	65	1	9	28	3	66.54	225.66	534.24	528.52	2.36746	8.02885	1	0	0	0	0	0	0
0	28.7	79	1	9	30	3	47.95	225.32	513.59	857.68	2.27938	10.7109	1	0	1	1	0	1	0
0	31.2	87	1	9	30	5	24.84	119.12	495.32	1171.2	4.15816	19.9404	1	0	1	1	0	1	0
0	28.5	88	0	9	27	3	28	123.06	593.41	2022.79	4.82212	21.1932	1	0	1	1	0	1	0
0	26.6	78	0	9	30	6	26.89	264	113	1100.63	0.42803	4.20231	1	0	1	1	0	1	0
0	27.8	76	0	9	30	6	27	368.14	292.47	2129.61	0.794453	10.8322	1	0	1	1	0	1	0
0	29	80	0	9	30	6	28	296.13	153.38	1348.54	0.517948	5.47786	1	0	0	0	0	0	0
0	20.7	70	0	9	27	6	27.5	100.23	407.22	1404.34	4.06286	14.808	1	0	0	0	0	0	0
0	30	78	0	9	29	6	27	236.66	898.8	1183.88	3.79785	33.2889	1	0	0	0	0	0	0
0	20.3	68	0	9	29	6	27	189.85	182.87	950.88	0.963234	6.77296	1	0	0	0	0	0	0
0	30.6	78	0	9	29	6	44.31	238.87	522.3	932.47	2.18654	11.7874	1	0	0	0	0	0	0
0	19.5	78	0	6	28	6	37.54	265.45	143	1459.71	0.538708	3.80927	1	0	0	0	0	0	0
0	22.3	75	0	12	30	6	22.12	308.58	439.14	710.03	1.4231	19.8526	1	1	0	0	0	0	0
0	32	68	1	9	29	2	14.1	303.64	215.75	1090.34	0.710545	15.3014	0	0	0	0	0	0	0
0	24.7	69	1	6	29	6	41.74	150.28	153	1456.04	1.0181	3.66555	1	1	0	0	0	0	0
0	31.4	76	1	12	26	6	27	148.57	436.68	925.54	2.93922	16.1733	0	0	0	0	0	0	0
0	27.3	67	1	9	28	6	11.65	289.51	134	1104.92	0.462851	11.5021	1	1	0	0	0	0	0
0	23	77	1	9	28	6	42.37	102.3	205.02	1094.46	2.00411	4.8388	0	0	0	0	0	0	0
0	23.4	76	1	9	28	6	22	110.23	298.01	1483.36	2.70353	13.5459	1	1	0	0	0	0	0
0	28.6	72	1	9	29	6	27	190.08	404.2	1123.4	2.12647	14.9704	0	0	0	0	0	0	0
0	28.1	67	1	9	29	6	28	109.16	153	668.91	1.40161	5.46429	1	1	1	1	1	1	0
0	18.6	68	1	9	26	6	58.77	123.4	508.67	771.88	4.12212	8.65527	0	0	0	0	0	0	0
0	25.8	69	1	9	25	6	32.49	158.52	285.81	1286.49	1.80299	8.79686	1	1	1	1	1	1	0
0	23.4	78	0	9	30	6	10.11	330.45	685.94	1105.88	2.07578	67.8477	0	0	0	0	0	0	0
0	24.3	77	1	9	28	5	25.57	108.02	443.04	600.84	4.10146	17.3266	1	1	1	1	1	1	0
0	24.4	78	0	9	27	6	34.2	264.84	113	1091.47	0.426673	3.30409	0	0	0	0	0	0	0
0	27	79	1	9	29	6	29.15	134.46	551.25	1633.95	4.09973	18.9108	1	1	1	1	1	1	0
0	25	89	0	12	30	6	34.55	245.92	203.84	1795.6	0.828887	5.89986	0	0	0	0	0	0	0
0	24.5	67	1	9	27	1	39.85	234.03	160.04	668.54	0.683844	4.01606	1	1	1	1	1	1	0
0	28	68	0	6	28	6	43.28	340.23	518.5	2731.92	1.52397	11.9801	1	1	0	0	0	0	0
0	25.9	69	0	12	29	6	32.39	353.69	155.07	1786.04	0.438435	4.78759	1	1	0	0	0	0	0
0	27.5	78	0	9	28	6	45.4	226.32	233.07	1787.45	1.02983	5.1337	1	1	0	0	0	0	0
0	22	76	0	9	29	6	33.35	258.09	153	1145.04	0.592816	4.58771	1	1	0	0	0	0	0
0	17.8	67	0	9	27	6	36.54	349.99	500.56	1261.4	1.43021	13.699	1	1	0	0	0	0	0
0	30.6	78	0	9	29	6	48.54	189.82	495.38	1779.72	2.60974	10.2056	1	1	0	0	0	0	0
0	27.4	77	0	9	26	6	53.21	262.9	513.73	696.14	1.95409	9.65476	1	1	0	0	0	0	0
0	22.1	78	0	9	28	3	50.28	219.8	274.6	1805.34	1.24932	5.46142	1	1	0	0	0	0	0
0	25	77	1	9	27	6	18.8	287.34	271.94	1098.06	0.946405	14.4649	1	1	1	1	1	1	0
0	31.6	76	1	9	28	2	44.56	396.22	432.79	1338.9	1.0923	9.71252	1	1	1	1	1	1	0
0	30.8	77	1	9	29	6	48.95	299.46	153.23	957.64	0.511688	3.13034	1	0	1	1	1	0	0
0	34.8	75	1	9	29	6	53.87	320.23	148.4	1133.5	0.463417	2.75478	1	0	1	1	1	0	0
0	29.8	73	1	9	29	6	26.18	253.09	141.43	716.61	0.558813	5.40222	1	0	1	1	1	0	0
0	21.6	67	0	12	28	6	28.64	154.04	400	894.83	2.59673	13.9665	1	0	0	0	0	0	0
0	18.1	68	0	9	30	6	53.91	261.31	137.51	561.29	0.526233	2.55073	1	0	0	0	0	0	0
0	23.5	68	0	6	29	3	35.67	331.86	179.01	1020.8	0.539414	5.0185	1	0	0	0	0	0	0
0	21.2	68	1	12	29	3	46.96	275.34	159.41	1234.36	0.578957	3.39459	1	0	0	0	0	0	0
0	18.8	68	1	9	30	4	46.04	310.23	200.53	705.18	0.646391	4.35556	1	0	0	0	0	0	0
0	28.8	69	1	6	28	2	28	314.81	713.71	788	2.26711	25.4896	1	0	0	0	0	0	0
0	21.5	78	1	12	29	3	25.57	150.82	268.03	1294.06	1.77715	10.4822	1	0	0	0	0	0	0
0	18.9	67	0	9	30	6	42.8	187.07	644.18	819.88	3.44352	15.0509	1	0	0	0	0	0	0
0	19.1	68	0	9	25	6	50.65	154.73	500.9	786	3.23725	9.88944	1	0	0	0	0	0	0
0	30.2	67	0	9	25	6	33.84	260.83	256.57	1475.27	0.983668	7.58186	1	0	0	0	0	0	0
0	29.3	66	0	9	30	2	29.91	226.96	135.23	754	0.595832	4.52123	1	0	0	0	0	0	0
0	29.1	67	1	9	28	6	26.42	117.3	483.83	1212.16	4.12472	18.313	1	0	1	1	1	1	0
0	26.2	67	1	9	26	4	31.73	230.78	411.37	1225.2	1.78252	12.9647	1	0	1	1	1	1	0
0	26.9	68	1	9	28	3	18.58	234.61	494.37	1288.07	2.1072	26.6076	1	0	1	1	1	1	0
0	20	69	1	6	30	3	21	271.8	411.09	969.98	1.51247	19.5757	1	0	1	1	1	1	0
0	20.2	79	1	12	28	3	30.22	234.35	135.23	677	0.577043	4.47485	1	0	1	1	1	1	0
0	26.1	78	0	9	28	3	25.49	239.55	165.39	655.46	0.69042	6.48843	1	0	0	0	0	0	0
0	29.1	77	0	6	28	3	47.53	200.59	296.82	1440.8	1.47973	6.2449	1	1	0	0	0	0	0
0	20	76	0	12	30	3	55.71	130.26	202.39	1697.52	1.55374	3.63292	1	1	0	0	0	0	0
0	28.1	80	0	9	30	3	27	227.24	276.66	657	1.21748	10.2467	1	1	0	0	0	0	0
0	29.9	71	0	6	29	6	40.33	114.11	282.65	1367.38	2.477	7.00843	1	0	0	0	0	0	0
0	28.4	74	0	12	28	6	23	142.41	290.59	685	2.04052	12.6343	1	0	0	0	0	0	0
0	19.7	67	0	9	27	6	59.5	218.23	267.57	858.21	1.22609	4.49697	1	0	0	0	0	0	0
0	27.7	68	0	6	29	3	27.76	294.74	145.23	763	0.492739	5.23163	1	0	0	0	0	0	0
0	18.2	69	0	9	30	3	44.45	195.78	644.82	1078.97	3.29359	14.5066	1	0	0	0	0	0	0
0	19	67	0	9	28	3	51.76	220.64	561.96	1103.72	2.54695	10.857	1	0	0	0	0	0	0
0	17.2	67	0	9	29	3	60.55	355.74	289.67	746.24	0.814274	4.78398	1	0	0	0	0	0	0
0	19	67	1	9	28	5	55.84	412.27	127.23	947.89	0.308608	2.27847	1	0	1	1	1	1	0
0	27.1	77	1	9	30	6	41.09	156.24	168.25	817.93	1.07687	4.09467	1	0	1	1	1	1	0
0	30.2	67	0	9	28	6	28	314.35	220.49	1178.45	0.701416	7.87464	0	0	0	0	0	0	0
0	29.8	68	1	9	30	5	22	293.47	136.34	1375.98	0.464579	6.19727	1	0	1	1	1	1	0
0	31.2	68	1	9	28	1	48.54	375.3	444.79	1743.5	1.18516	9.16337	0	0	0	0	0	0	0
0	30.2	66	1	9	29	6	43.19	110.45	277.78	754.22	2.51498	6.43158	1	1	1	1	1	1	0
0	29.3	67	1	12	27	1	66.86	112.23	644.02	950.16	5.73839	9.63237	0	0	0	0	0	0	0
0	30.1	68	1	9	25	1	48.98	341.45	786.58	562.79	2.30365	16.0592	1	1	1	1	1	1	0
0	19.5	66	0	6	28	6	13.87	391.59	156.6	1736.74	0.399908	11.2906	0	0	0	0	0	0	0
0	26.9	67	1	12	30	6	20.34	340.23	135.34	966.43	0.39779	6.65388	1	1	1	1	1	1	0
0	29.9	67	0	9	29	6	68.67	130.25	125.16	1560.98	0.960921	1.82263	0	0	0	0	0	0	0
0	26.4	67	1	6	30	1	47.09	302.91	550.46	666.33	1.81724	11.6895	1	1	1	1	1	1	0
0	26.2	67	0	12	30	1	31.38	351.09	142.24	705.9	0.405138	4.53282	0	0	0	0	0	0	0
0	28.9	67	1	9	29	1	37.51	292.56	133	1300.37	0.454608	3.54572	1	1	1	1	1	1	0
0	24.3	67	0	6	28	3	49.39	166.42	127.23	674	0.764511	2.57603	0	0	0	0	0	0	0
0	28.4	67	1	9	28	5	44.62	187.13	412.37	520.08	2.20366	9.24182	1	1	1	1	1	1	0
0	30.1	67	0	9	26	6	30.11	224.74	479.94	708.89	2.13553	15.9396	0	0	0	0	0	0	0
0	21.1	67	1	9	27	2	21	341.6	153.69	582	0.449912	7.31857	1	1	1	1	1	1	0
0	29.2	67	1	9	28	2	29.38	299.85	243.63	979.53	0.812506	8.29238	0	0	1	1	1	1	0
0	26.1	72	1	9	29	7	36.28	112.34	278.67	1340.57	2.48059	7.68109	1	1	1	1	1	1	0
0	25.1	68	1	9	28	7	24.41	231.04	528.51	1003.87	2.28753	21.6514	0	0	1	1	1	1	0
0	24.6	74	1	9	30	7	48.87	161.01	289.89	1135.85	1.80045	5.93186	1	1	1	1	1	1	0
0	28.7	70	1	9	29	7	53.18	380.38	233	1114.32	0.612545	4.38135	0	0	1	1	1	1	0
0	27.3	76	1	6	26	6	34.45	100.23	548.74	702.36	5.47481	15.9286	1	1	1	1	1	1	0
0	17.8	73	1	12	27	6	21.52	126.91	454.37	1195.13	3.58025	21.1138	0	0	1	1	1	1	0
0	34.2	73	0	9	26	7	47.67	256.46	232	684.08	0.904625	4.86679	1	1	1	1	0	1	0
0	33	73	0	6	29	2	27.47	251.72	838.93	407.36	3.33279	30.5399	0	0	1	1	0	1	0
0	22.3	73	0	12	28	2	27	204.77	415.88	567	2.03096	15.403	1	1	1	1	0	0	0
0	21.8	73	1	9	29	2	43.18	104.77	168.65	1445.01	1.60972	3.90574	0	0	1	1	1	0	0
0	24.9	73	1	6	30	7	56.29	114.57	419.86	1617.21	3.66466	7.45887	1	1	1	1	1	0	0
0	29.3	77	1	12	30	2	46	244.93	491.77	1747.72	2.0078	10.6907	0	0	1	1	1	0	0
0	18.1	72	1	9	30	2	40.01	303.99	479.48	1617.71	1.57729	11.984	1	1	1	1	1	1	0
0	23	72	0	6	30	7	47.02	184.8	160.54	646.45	0.868723	3.41429	0	0	0	0	0	0	0
0	27.9	72	1	12	28	7	37.29	322.53	238.64	717.78	0.7399	6.39957	1	1	1	1	1	1	0
0	28.3	72	0	9	30	7	32.7	142.35	240.84	2120.93	1.69189	7.36514	0	0	0	0	0	0	0
0	26.3	72	1	9	27	2	31.79	268.82	420.75	669.39	1.56517	13.2353	1	1	1	1	1	1	0
0	22.5	72	0	9	29	4	37.43	246.21	226.51	1796.02	0.919987	6.05156	0	0	0	0	0	0	0
0	32.2	72	0	9	30	7	28.32	128.14	300.23	1363.79	2.34298	10.6013	0	0	0	0	0	0	0
0	22.1	72	1	9	30	6	27.69	161.27	561.77	568.78	3.48341	20.2878	0	0	1	1	1	1	0
0	23.6	72	1	9	30	7	20.04	235.6	211.51	1122.99	0.89775	10.5544	0	0	1	1	1	1	0
0	21.3	72	1	9	26	7	54.57	224.78	728.98	645	3.24308	13.3586	0	0	1	1	1	1	0
0	20.7	66	1	6	27	6	57.92	200.68	267.84	1654.39	1.33466	4.62431	0	0	1	1	1	1	0
0	23.4	73	1	12	29	6	44.56	470.49	229.69	1062.04	0.488193	5.15462	0	0	1	1	1	1	0
0	25.4	72	1	9	30	4	40.51	253.76	310	959.38	1.22163	7.65243	0	0	1	1	1	0	0
0	26.2	72	1	6	28	6	30.07	160.68	169.35	516.63	1.05396	5.63186	0	0	1	1	1	0	0
0	22	72	1	12	29	4	44.23	103.24	333.18	1454.72	3.22724	7.5329	0	0	1	1	1	0	0
0	24.8	69	1	9	29	4	38.08	251.23	583.24	921.25	2.32154	15.3162	0	0	1	1	1	0	0
0	20.7	69	1	9	28	4	35.3	309.34	281.34	1219.55	0.909485	7.96997	0	0	1	1	1	0	0
0	22.3	69	1	9	30	6	22	246.2	424.5	1866.8	1.72421	19.2955	0	0	1	1	1	1	0
0	24.9	69	1	9	27	3	30.22	279.76	424.75	767.1	1.51827	14.0553	0	0	1	1	1	1	0
0	21.8	69	1	9	28	6	20.52	173.4	289.1	1464	1.66724	14.0887	0	0	1	1	1	1	0
0	27	69	1	9	28	7	42.02	300.4	448.21	1998.18	1.49204	10.6666	1	1	1	1	1	1	0
0	31.6	69	0	9	29	6	48.79	157.14	254.73	878.39	1.62104	5.22095	0	0	0	0	0	0	0
0	24.8	69	1	9	30	3	35.29	152.23	235.5	976.86	1.547	6.67328	1	1	1	1	1	1	0
0	25.4	69	0	9	29	3	15.68	238.24	663.63	975.9	2.78555	42.3233	0	0	0	0	0	0	0
0	27.1	69	1	9	29	6	18.39	109.24	183.57	667.11	1.68043	9.98206	1	1	1	1	1	1	0
0	15.1	70	0	6	30	6	55.72	232.74	271.71	1310.54	1.16744	4.87635	0	0	0	0	0	0	0
0	24.1	70	0	12	29	3	38.8	128.83	427.19	1467	3.31592	11.0101	0	0	0	0	0	0	0
0	35	70	0	9	27	3	23	167.84	299.59	974.7	1.78497	13.0257	0	0	0	0	0	0	0
0	18.4	70	1	6	30	7	43.6	352.04	575.22	684.42	1.63396	13.1931	0	0	1	1	1	1	0
0	21	70	1	12	29	3	22.27	352.42	382.31	1366.72	1.08481	17.167	0	0	1	1	1	1	0
0	23	70	1	9	30	6	27.38	265.51	563.01	1425.13	2.12049	20.5628	0	0	1	1	1	1	0
0	28.9	70	1	6	25	7	60.96	300.98	244.75	1534.14	0.813177	4.01493	0	0	1	1	1	0	0
0	19.3	70	0	12	29	5	41.24	321.08	588.58	885.37	1.83313	14.2721	0	0	1	1	0	0	0
0	16.7	70	0	9	29	6	25.09	259.05	614.57	1149.69	2.3724	24.4946	0	0	1	1	0	0	0
0	16.3	70	0	6	29	6	25.16	111.23	502.77	671.44	4.52009	19.9829	0	0	1	1	0	1	0
0	26.7	70	0	12	27	4	32.18	264.21	465	1048.73	1.75996	14.45	0	0	1	1	0	1	0
0	24.8	65	0	9	30	6	53.2	289.05	114.55	1612.92	0.396298	2.1532	0	0	1	1	0	1	0
0	32.7	70	0	6	29	2	41.01	232.65	441.32	1257.52	1.89693	10.7613	0	0	0	0	0	0	0
0	16.1	70	1	12	30	6	18.64	227.67	597.66	2299.72	2.62512	32.0633	1	1	1	1	1	1	0
0	27	80	0	9	27	2	36.48	110.81	387.45	802.4	3.49653	10.6209	0	0	0	0	0	0	0
0	32.9	70	1	6	29	6	37.56	342.09	258.05	1453.5	0.754334	6.87034	1	1	1	1	1	1	0
0	21.2	67	0	12	26	2	23.8	350.28	460.12	1572	1.31358	19.3328	0	0	0	0	0	0	0
0	26.9	68	1	9	29	2	24.91	110.23	213.31	2099.61	1.93514	8.56323	1	1	1	1	1	1	0
0	30.6	68	0	9	28	6	41.06	318.77	270.65	1685.25	0.849045	6.59157	0	0	0	0	0	0	0
0	22.9	65	1	9	30	6	30.45	150.86	387.17	1217.73	2.56642	12.7149	1	1	1	1	1	1	0
0	23.7	68	0	9	25	7	10.52	231.18	330.14	580.44	1.42806	31.3821	0	0	0	0	0	0	0
0	25.8	70	0	9	29	6	45.44	183.42	405.62	654.06	2.21143	8.9265	0	0	0	0	0	0	0
0	26.4	73	0	9	30	7	22.76	133.6	340.58	1607.33	2.54925	14.964	0	0	0	0	0	0	0
0	25.2	67	0	9	30	3	35.99	229.64	402.91	1329.8	1.75453	11.1951	0	0	0	0	0	0	0
0	27.3	65	1	9	29	6	26.94	334.28	366.9	1254.29	1.09758	13.6192	0	0	1	1	1	0	0
0	28	65	1	9	26	3	75.87	168.85	525.81	632.69	3.11407	6.93041	0	0	1	1	1	0	0
0	23.1	65	1	9	26	3	46.64	329.24	649.15	1789.4	1.97166	13.9183	0	0	1	1	1	1	0
0	25.2	65	1	6	28	3	37.55	267.24	147.32	1289.24	0.551265	3.9233	0	0	1	1	1	1	0
0	22.9	65	1	12	28	3	27.04	142.61	475.21	1564.26	3.33223	17.5743	0	0	1	1	1	1	0
0	22.3	65	1	9	30	3	29.5	114.23	467	1700.96	4.08824	15.8305	0	0	1	1	1	1	0
0	20.9	65	1	6	30	3	25.98	112.23	152.35	2150.2	1.35748	5.86413	0	0	1	1	1	1	0
0	27.9	65	1	12	30	3	28.07	178.34	395	683.82	2.21487	14.072	1	1	1	1	1	1	0
0	20.1	65	1	9	29	3	22.29	123.75	128.58	1261.83	1.03903	5.76851	0	0	1	1	1	1	0
0	30	66	1	6	26	3	45.94	197.27	372.05	899.76	1.88599	8.09861	1	1	1	1	1	1	0
0	23.6	76	0	12	30	3	43.43	313.24	356.51	540.51	1.13814	8.20884	0	0	0	0	0	0	0
0	29.2	67	1	9	27	3	23.25	408.47	148.62	1456.46	0.363846	6.39226	1	1	1	1	1	1	0
0	21	67	1	9	27	3	28.34	169.88	579.25	1383.45	3.40976	20.4393	0	0	0	0	0	0	0
0	25.4	67	1	9	28	4	41.57	262.89	252.01	1719.11	0.958614	6.0623	1	1	1	1	1	1	0
0	26.1	67	1	9	27	6	39.7	137.92	418.43	1725.23	3.03386	10.5398	0	0	0	0	0	0	0
0	26.5	67	1	9	25	7	33.97	273.56	444	1704.09	1.62304	13.0704	1	1	1	1	1	0	0
0	20.1	67	0	9	27	7	40.51	248.48	399.11	1498.8	1.60621	9.85214	0	0	0	0	0	0	0
0	26.8	67	1	9	28	5	13.32	419.08	434	1875	1.0356	32.5826	1	1	1	1	1	0	0
0	30.7	76	0	9	28	7	24.65	400.35	263.9	2426.68	0.659173	10.7059	0	0	0	0	0	0	0
0	28.6	76	1	9	29	6	49.4	126.96	362.38	868.03	2.85428	7.33563	0	0	1	1	1	0	0
0	24.6	69	0	9	25	6	71.15	210.34	489	1516.24	2.32481	6.8728	0	0	1	1	0	1	0
0	25.2	76	0	9	28	5	52.13	189.02	125.6	1119.21	0.66448	2.40936	0	0	1	1	0	1	0
0	32.1	77	0	9	29	7	63.57	148.73	182.64	605.05	1.228	2.87305	0	0	1	1	0	1	0
0	22.2	77	0	9	27	4	61.02	177.55	367.97	1252.15	2.07249	6.03032	0	0	1	1	0	1	0
0	26.9	77	1	6	29	4	15.37	178.79	358.62	1591.82	2.00582	23.3325	0	0	1	1	0	1	0
0	23.3	77	1	12	29	6	54.18	396.33	310.92	817.19	0.784498	5.73865	0	0	1	1	1	1	0
0	24.7	77	1	9	29	6	51.32	204.35	447.42	587.4	2.18948	8.71824	0	0	1	1	1	1	0
0	23.4	77	1	6	25	4	17.77	268.97	479.66	887.17	1.78332	26.9927	0	0	1	1	1	1	0
0	31	78	0	12	29	6	43.29	250.07	132.98	1642.25	0.531771	3.07184	0	0	0	0	0	0	0
0	25.2	66	1	9	27	6	34.7	197.46	602.05	2337.41	3.04897	17.3501	1	1	1	1	1	1	0
0	27.9	67	0	6	29	4	49.66	189.46	423	1140.71	2.23266	8.51792	0	0	0	0	0	0	0
0	30	67	1	12	29	6	41.85	191.63	413	1206.14	2.15519	9.86858	1	1	1	1	1	1	0
0	27.6	67	0	9	27	7	65.24	178.46	282.49	1161.4	1.58293	4.33001	0	0	0	0	0	0	0
0	22.3	67	1	9	27	7	19.57	113.45	307.87	1639.78	2.71371	15.7317	1	1	1	1	1	1	0
0	22	67	0	9	30	6	46.27	135.73	264.12	927.16	1.94592	5.70823	0	0	0	0	0	0	0
0	27.3	67	1	9	29	6	37.83	115.3	307.24	1655.08	2.6647	8.1216	1	1	1	1	1	1	0
0	25.4	67	0	9	27	4	32.55	181.69	148.01	1567	0.814629	4.54716	0	0	0	0	0	0	0
0	22.4	77	1	9	30	4	35.83	228.56	322.48	1456	1.41092	9.00028	1	1	1	1	1	1	0
0	24	79	1	9	28	5	30.72	151.44	229.34	1676.27	1.5144	7.46549	0	0	1	1	1	1	0
0	27.5	78	1	9	26	5	56.05	164.96	177.88	1467	1.07832	3.1736	1	1	1	1	1	0	0
0	26	78	1	9	29	5	42.45	236.9	420.11	437.38	1.77336	9.89658	0	0	1	1	1	0	0
0	28.6	78	1	9	26	5	44.85	112.3	461.08	1481.06	4.10579	10.2805	1	1	1	1	1	0	0
0	23.7	78	1	6	25	5	59.47	105.23	584.85	1708.22	5.55783	9.83437	0	0	1	1	1	0	0
0	26.3	78	1	12	27	6	31.47	161.4	142.98	1567	0.885874	4.54337	1	1	1	1	1	0	0
0	26.8	78	1	9	26	6	29.14	124.35	651.59	1100.78	5.23997	22.3607	0	0	1	1	1	1	0
0	27.2	78	1	6	29	6	33.35	302.76	542.08	528.81	1.79046	16.2543	0	0	1	1	1	1	0
0	28.3	78	1	12	29	6	51.76	261.81	761.56	1089.74	2.90883	14.7133	0	0	1	1	1	1	0
0	24.4	78	1	9	29	5	41.96	194.23	291.49	1111.38	1.50075	6.94685	0	0	1	1	1	1	0
0	27.3	71	0	6	28	7	27.95	119.37	506.53	946.43	4.24336	18.1227	0	0	0	0	0	0	0
0	30	77	0	12	27	6	40.08	167.4	450.44	1164.4	2.6908	11.2385	0	0	0	0	0	0	0
0	23.5	77	0	9	29	3	31.36	189.67	362.24	818.03	1.90984	11.551	0	0	0	0	0	0	0
0	29.8	77	0	6	25	5	54.89	123.23	149.66	812.24	1.21448	2.72654	0	0	0	0	0	0	0
0	27.1	77	0	9	27	6	57.35	134.24	535.73	847.4	3.99084	9.34141	0	0	0	0	0	0	0
0	26.5	75	0	9	30	6	31.6	178.56	266.7	876.82	1.49362	8.43987	0	0	0	0	0	0	0
0	24.1	75	1	9	28	7	33.65	109.63	337.05	1158.73	3.07443	10.0163	0	0	1	1	1	1	0
0	25.5	75	1	9	29	6	51.03	322.89	501.88	567.3	1.55434	9.835	0	0	1	1	1	1	0
0	28.6	75	1	9	28	7	28.19	178.23	136.19	633.68	0.764125	4.83115	0	0	1	1	1	1	0
0	22.1	75	1	9	29	7	47.98	200.12	354.56	678.06	1.77174	7.38975	0	0	1	1	1	1	0
0	23.4	75	1	9	30	4	27.28	292.99	256.53	1130.5	0.875559	9.40359	0	0	1	1	1	0	0
0	28.7	75	1	9	26	6	35.7	137.58	281.4	1456	2.04536	7.88235	1	1	1	1	1	0	0
0	33.9	65	1	6	28	6	36.5	120.63	508	1400.12	4.21122	13.9178	0	0	1	1	1	0	0
0	23.8	65	1	12	30	7	28.5	315.68	506.28	300.8	1.60378	17.7642	1	1	1	1	1	0	0
0	26.2	68	1	9	28	6	38.06	124.43	411.28	1205.11	3.30531	10.8061	0	0	1	1	1	0	0
0	18.9	67	1	6	25	5	29.64	200.34	113.87	862.72	0.568384	3.84177	1	1	1	1	1	1	0
0	24.4	67	1	12	27	7	58.66	182.77	393.37	439.59	2.15227	6.70593	0	0	1	1	0	1	0
0	29.7	66	0	9	26	6	33.02	291.53	369.65	1093.58	1.26797	11.1947	1	1	1	1	0	1	0
0	28.8	71	0	6	28	5	35.38	370.89	358.5	942.59	0.966594	10.1328	0	0	1	1	0	1	0
0	26.2	68	1	12	29	4	67.4	397.61	558.83	916.87	1.40547	8.29125	1	1	1	1	1	1	0
0	17.1	68	0	9	25	4	35.19	408.45	453.68	1053.91	1.11074	12.8923	0	0	0	0	0	0	0
0	22.6	68	1	6	24	6	25.76	300.45	256.67	1139.41	0.854285	9.9639	1	1	1	1	1	1	0
0	25.7	69	0	12	30	4	31.53	188.78	193.21	1823.41	1.02347	6.12781	0	0	0	0	0	0	0
0	24	68	1	9	30	4	50.94	310.87	400.07	502.83	1.28694	7.85375	1	1	1	1	1	1	0
0	23.7	79	1	9	30	6	40.5	100	315.42	666.67	3.1542	7.78815	0	0	0	0	0	0	0
0	26.5	78	1	9	29	6	37.02	139.81	336.93	1589.46	2.40991	9.1013	1	1	1	1	1	1	0
0	20	76	0	9	28	7	33.14	174.6	156.79	746.83	0.897995	4.73114	0	0	0	0	0	0	0
0	25	77	1	9	29	7	70.04	167.44	152.26	1445	0.909341	2.1739	1	1	1	1	1	0	0
0	25.4	78	0	9	30	4	39.93	255.58	111.64	1547	0.43681	2.79589	0	0	0	0	0	0	0
0	27	68	1	9	29	5	42.91	108.61	564	567.01	5.19289	13.1438	1	1	1	1	1	0	0
0	34.3	66	0	9	26	6	55.87	173.75	601.37	1304.51	3.46112	10.7637	0	0	0	0	0	0	0
0	22.5	77	1	9	28	7	29.29	167.46	479.39	1456	2.86271	16.367	1	1	1	1	1	0	0
0	23.8	78	0	9	26	7	40.43	196.1	391.79	1643	1.99791	9.69058	0	0	0	0	0	0	0
0	27.5	78	1	6	28	6	25.58	189.45	325.68	1458.44	1.71908	12.7318	1	1	1	1	1	1	0
0	24.9	79	1	12	28	6	57.06	167.47	119.85	832.13	0.715651	2.10042	0	0	1	1	1	1	0
0	27.7	77	1	9	24	6	37.51	457.89	262.4	1322.14	0.573063	6.99547	1	1	1	1	1	1	0
0	21.6	78	1	6	27	7	24.89	145.85	578.07	1496.59	3.96346	23.225	0	0	1	1	1	1	0
0	27.2	78	1	12	29	6	35.86	390.36	577	442.39	1.47812	16.0904	1	1	1	1	1	1	0
0	30	79	1	9	30	6	12.62	152.2	235.87	650.52	1.54974	18.6902	0	0	1	1	1	1	0
0	25.3	79	1	6	29	6	64.49	167.37	117.37	1020.69	0.701261	1.81997	1	1	1	1	1	1	0
0	22.8	78	1	12	29	4	39.86	335.51	458.31	1012.05	1.36601	11.498	0	0	1	1	1	1	0
0	22.6	78	1	9	29	6	55.96	378.78	567	1159.97	1.49691	10.1322	1	1	1	1	1	1	0
0	30.6	67	0	6	29	6	32.76	180.32	311.3	559.24	1.72638	9.50244	0	0	0	0	0	0	0
0	24.3	67	1	12	26	6	47.23	126.86	405.4	1383.65	3.19565	8.58353	1	1	1	1	1	1	0
0	20.1	67	0	9	26	5	30.8	193.14	321.84	1645.49	1.66636	10.4494	0	0	0	0	0	0	0
0	18.7	65	1	6	29	5	17.15	140.24	226.68	2428.43	1.61637	13.2175	1	1	1	1	1	0	0
0	27.6	67	0	12	28	6	40.63	279.36	243.61	1553.89	0.872029	5.99582	0	0	0	0	0	0	0
0	21.4	65	0	9	27	7	35.96	189.75	432.35	1163.79	2.27852	12.0231	1	1	1	1	0	0	0
0	30.8	67	0	6	28	6	40.78	188.89	207.06	797.69	1.09619	5.07749	0	0	0	0	0	0	0
0	25.1	71	0	12	29	6	41.75	151.82	463.47	890.15	3.05276	11.1011	1	1	1	1	0	0	0
0	22.3	68	0	9	29	6	25.03	153.02	613.09	1456	4.0066	24.4942	0	0	0	0	0	0	0
0	25.8	68	1	6	26	6	41.39	300.86	318.37	1537.94	1.0582	7.69195	1	1	1	1	1	1	0
0	22.8	68	1	12	28	2	59.07	167.35	249.76	1243.5	1.49244	4.2282	0	0	1	1	1	1	0
0	24.9	66	1	9	26	7	40.05	290.73	352.35	1270.34	1.21195	8.79775	1	1	1	1	1	1	0
0	21.5	66	1	6	28	2	55.44	108.09	588	1488.14	5.43991	10.6061	0	0	1	1	1	1	0
0	25.9	65	1	12	29	6	28.13	109.88	405.19	667.91	3.68757	14.4042	1	1	1	1	1	1	0
0	23.9	65	1	9	30	6	63.27	247.92	377.92	1026.26	1.52436	5.97313	0	0	1	1	1	1	0
0	19.5	65	1	6	30	7	30.72	248.16	251.99	807.85	1.01543	8.2028	1	1	1	1	1	1	0
0	23.7	65	1	12	27	7	31.96	178.78	145.4	1044.42	0.81329	4.54944	0	0	1	1	1	1	0
0	20.3	65	1	9	29	7	51.39	325.49	277.05	2039.46	0.851178	5.39113	1	1	1	1	1	1	0
0	26.5	73	1	6	30	7	42.77	128.69	174.37	321.03	1.35496	4.07692	0	0	1	1	1	1	0
0	26.3	67	1	12	30	6	40.86	375.53	352.13	816.53	0.937688	8.61796	1	1	1	1	1	1	0
0	17.7	65	0	9	30	6	24.44	189.24	325.87	985.3	1.72199	13.3335	0	0	0	0	0	0	0
0	23.1	65	1	6	27	5	55.53	283.26	262.51	1546.68	0.926746	4.72735	1	1	1	1	1	1	0
0	21.5	70	0	12	30	6	48.17	125.84	629.43	1297.91	5.00183	13.0668	0	0	0	0	0	0	0
0	20.9	66	1	9	27	5	43.03	126.05	615.97	1417.08	4.88671	14.3149	1	1	1	1	1	1	0
0	26.1	67	0	6	29	6	41.4	316.47	456	1470.87	1.44089	11.0145	0	0	0	0	0	0	0
0	26.8	65	1	12	29	5	19.2	113.24	423	1342.7	3.73543	22.0312	1	1	1	1	1	1	0
0	30.2	65	0	9	29	7	46.97	175.73	618.86	1669.32	3.52165	13.1756	0	0	0	0	0	0	0
0	21.7	66	1	6	28	6	45.55	175.54	182.75	703.23	1.04107	4.01207	1	1	1	1	1	1	0
0	23.6	69	0	12	26	6	63.89	311.49	171.81	1369.89	0.551575	2.68915	0	0	0	0	0	0	0
0	26.3	68	1	9	30	6	45.59	134.13	217.28	645.75	1.61992	4.76596	1	1	1	1	1	1	0
0	27.7	66	0	6	28	5	53.65	369.68	177.63	851.62	0.480497	3.3109	0	0	0	0	0	0	0
0	18.9	78	1	12	28	5	43.55	124.68	531.65	960.06	4.26412	12.2078	1	1	1	1	1	1	0
0	29.5	78	0	9	27	6	57.03	167.24	254.08	705.78	1.51925	4.4552	0	0	0	0	0	0	0
0	21.1	78	1	6	26	5	36.67	177	445.41	1421.92	2.51644	12.1464	1	1	1	1	1	1	0
0	25.5	71	0	12	28	6	47.24	305.87	558.11	1117.72	1.82466	11.8144	0	0	0	0	0	0	0
0	25.1	67	1	9	29	6	22.35	320.25	728.64	349.87	2.27522	32.6013	1	1	1	1	1	1	0
0	22.1	67	0	6	27	7	56	118.93	233.69	853.71	1.96494	4.17304	0	0	0	0	0	0	0
0	29.1	67	1	12	27	5	56	178	412.64	1305.96	2.3182	7.36857	1	1	1	1	1	1	0
0	26	67	0	9	28	5	22.07	268.1	611.69	1501.2	2.28157	27.7159	0	0	0	0	0	0	0
0	28.2	67	1	6	28	4	55	149.8	249.15	1273.2	1.66322	4.53	1	1	1	1	1	1	0
0	31.8	67	0	12	30	6	71.22	356.34	448.02	1041.12	1.25728	6.29065	0	0	0	0	0	0	0
0	23.1	66	1	9	27	6	22	334	602	872.31	1.8024	27.3636	1	1	1	1	1	1	0
0	23.6	65	0	6	28	5	55	456.24	445.12	1947.6	0.975627	8.09309	0	0	0	0	0	0	0
0	27.4	68	1	12	28	5	61.42	400.34	178.79	1404.07	0.446595	2.91094	1	1	1	1	1	1	0
0	27.3	66	0	9	28	6	55	456.34	430.34	978.87	0.943025	7.82436	0	0	0	0	0	0	0
0	23.9	67	1	6	30	4	55	218.53	470.05	1098.66	2.15096	8.54636	1	1	1	1	1	1	0
0	27.3	67	0	12	30	7	32.58	199.23	179.18	1081.08	0.899363	5.49969	0	0	0	0	0	0	0
0	31	66	1	9	28	6	55	189.23	323.49	1418.69	1.70951	5.88164	1	1	1	1	1	1	0
0	26.8	67	0	6	30	6	59.61	157.88	460.2	1535.25	2.91487	7.72018	0	0	0	0	0	0	0
0	21.1	78	1	12	26	6	41.56	339.17	368.68	1970.77	1.08701	8.87103	1	1	1	1	1	1	0
0	26.4	66	0	9	28	5	22	204.36	210.76	2036	1.03132	9.58	0	0	0	0	0	0	0
0	26.6	66	1	6	29	6	26.44	178.99	217.03	1394.94	1.21253	8.2084	1	1	1	1	1	1	0
0	25.9	67	0	12	28	5	35	222.86	633.76	867.49	2.84376	18.1074	0	0	0	0	0	0	0
0	25.1	70	1	9	30	5	23	211.14	357.78	1449.8	1.69452	15.5557	1	1	1	1	1	1	0
0	26.6	66	0	6	27	6	16.8	221.12	640.47	1461.3	2.89648	38.1232	0	0	0	0	0	0	0
0	29.9	67	1	12	29	5	21	160.22	472.96	849.84	2.95194	22.5219	1	1	1	1	1	1	0
0	30.3	66	0	9	28	4	27	234.23	560.97	1246.5	2.39495	20.7767	0	0	0	0	0	0	0
0	28.8	67	1	6	30	5	52.36	119.88	434.99	1134.53	3.62855	8.30768	1	1	1	1	1	1	0
0	29	68	0	12	30	6	29.23	169.62	414.04	647.93	2.44099	14.1649	0	0	0	0	0	0	0
0	19.3	67	1	9	26	6	22	217.48	539.52	1558.23	2.48078	24.5236	1	1	1	1	1	1	0
0	31	70	0	6	25	5	40.41	344.24	321.45	743.45	0.933796	7.95471	0	0	0	0	0	0	0
0	28.5	70	1	12	28	6	21	210.23	110.05	948.86	0.523474	5.24048	1	1	1	1	1	1	0
0	28.3	70	0	9	28	6	17.77	211.23	297.68	544.6	1.40927	16.7518	0	0	0	0	0	0	0
0	31	70	1	6	27	6	27	192.36	170	1086.12	0.88376	6.2963	1	1	1	1	1	1	0
0	32	70	0	12	26	5	24.21	168.16	345.46	1681.85	2.05435	14.2693	0	0	0	0	0	0	0
0	30.4	73	1	9	27	6	21	776	470.66	2013.47	0.606521	22.4124	1	1	1	1	1	1	0
0	33	71	0	6	27	7	24.33	234.23	488.28	519.46	2.08462	20.0691	0	0	0	0	0	0	0
0	31.2	71	1	12	26	6	21	116.41	427.12	518.88	3.6691	20.339	1	1	1	1	1	1	0
0	20.8	71	0	9	26	6	25.11	223.12	357.15	1132.98	1.60071	14.2234	0	0	0	0	0	0	0
0	30	71	1	6	25	7	54	213.23	483.86	1177.66	2.26919	8.96037	1	1	1	1	1	1	0
0	29	67	0	12	26	5	56.24	200.23	376.72	1548.09	1.88144	6.69844	0	0	0	0	0	0	0
0	32	77	1	9	27	6	54	136.64	170	746.25	1.24415	3.14815	1	1	1	1	1	1	0
0	32.9	77	0	6	28	5	54	398.09	170	515.75	0.427039	3.14815	0	0	0	0	0	0	0
0	31	74	1	12	27	6	54	331.7	393.66	822.79	1.1868	7.29	1	1	1	1	1	1	0
0	28.9	74	0	9	27	6	27.32	293.75	128.23	1162.28	0.436528	4.69363	0	0	0	0	0	0	0
0	29	75	1	6	30	5	13.42	182.95	481.56	778.85	2.63219	35.8838	1	1	1	1	1	1	0
0	21.4	69	0	12	28	6	52.21	327.31	354.41	836.61	1.0828	6.78816	0	0	0	0	0	0	0
0	30.3	77	1	9	30	7	56.85	360.37	577.36	722.08	1.60213	10.1558	1	1	1	1	1	1	0
1	20.1	71	0	6	27	25	35	687	188.71	330.95	0.274687	5.39171	0	0	0	0	0	0	1
1	20	81	1	12	29	17	45.55	255.12	138.64	348.32	0.543431	3.04369	1	1	1	1	1	1	1
1	30	68	0	9	28	17	80.6	667	234	635.47	0.350825	2.90323	0	0	0	0	0	0	1
1	29.1	71	1	6	28	24	87	276	193.25	331.59	0.700181	2.22126	1	1	1	1	1	1	1
1	32	71	0	12	29	16	87.6	657	490	619.62	0.745814	5.59361	0	0	0	0	0	0	1
1	19.2	76	1	9	28	17	35	595.67	185.79	142.34	0.311901	5.30829	1	1	1	1	1	1	1
1	18.7	80	1	6	30	15	70.8	103.51	212.56	120.11	2.05352	3.00226	0	0	0	0	0	0	1
1	31.9	78	1	12	28	14	103.51	252.27	134.49	237.94	0.533119	1.29929	1	1	1	1	1	1	1
1	20.2	72	0	9	30	14	80.36	676	372.96	502.06	0.551716	4.64111	0	0	0	0	0	0	1
1	20.9	67	1	6	24	14	63.4	844.98	105.98	313.95	0.125423	1.67161	1	1	1	1	1	1	1
1	27.8	72	0	12	28	14	87.8	683.42	199.88	615.65	0.29247	2.27654	0	0	0	0	0	0	1
1	19.2	73	1	9	26	14	36.5	619.64	456	321.38	0.735911	12.4932	1	1	1	1	1	1	1
1	19.2	87	0	6	29	14	62.17	137.17	177.23	686.8	1.29205	2.85073	0	0	0	0	0	0	1
1	29.5	90	1	9	29	14	50.2	567	452.37	381.04	0.797831	9.01135	1	1	1	1	1	1	1
1	20	77	0	9	27	14	63.4	223.11	177.85	319.98	0.79714	2.80521	0	0	0	0	0	0	1
1	19	69	1	9	26	14	87.7	256	466.56	354.48	1.8225	5.31995	1	1	1	1	1	1	1
1	20.2	70	0	9	26	16	94.29	275.85	118.01	1195.3	0.427805	1.25156	0	0	0	0	0	0	1
1	20	78	0	9	25	18	69.37	456.34	223	158.91	0.488671	3.21465	0	0	0	0	0	0	1
1	17.1	66	0	9	30	26	89.39	234	454.34	797.21	1.94162	5.08267	0	0	0	1	0	0	1
1	29.2	65	0	9	28	25	35.6	259.4	176.91	567.34	0.681997	4.96938	0	0	0	0	0	0	1
1	19.1	66	0	9	28	22	122.97	657	211	305.35	0.321157	1.71587	0	0	0	0	0	0	1
1	19.7	88	0	9	27	14	90.91	456	185.47	524.54	0.406732	2.04015	0	0	0	0	0	0	1
1	21.6	89	0	9	29	12	89.41	278.33	156.06	427.78	0.560701	1.74544	0	0	0	0	0	0	1
1	29.7	88	0	9	27	12	84.46	542.93	489.31	358.71	0.90124	5.79339	0	0	0	0	0	0	1
1	21	82	0	6	27	12	107.64	263	213	91.15	0.809886	1.97882	0	0	0	0	0	0	1
1	21.7	83	0	12	27	12	37.78	539.56	245	541.21	0.454074	6.48491	0	0	0	0	0	0	1
1	20.1	84	0	9	27	28	106.38	163.1	137.71	710.5	0.844329	1.29451	0	0	0	1	0	0	1
1	28	66	1	6	28	28	34.23	125.77	122.96	362.57	0.977658	3.59217	1	1	1	1	1	1	1
1	19.6	81	0	12	27	12	88.99	435.04	119.4	328.67	0.274458	1.34172	0	0	0	0	0	0	1
1	19.2	84	1	9	29	28	42.02	451.01	383.11	889.93	0.849449	9.11733	1	1	1	1	1	1	1
1	19.2	81	0	6	26	28	42.47	175.65	435.34	701.33	2.47845	10.2505	0	0	0	0	0	0	1
1	31	89	1	12	28	12	55.56	540.42	469.2	351.54	0.868214	8.44492	1	1	1	1	1	1	1
1	28	88	0	9	30	28	45.46	676.67	450.5	666.2	0.66576	9.90981	0	0	0	0	0	0	1
1	28	80	1	6	27	12	30.07	665	358.36	154.64	0.538887	11.9175	1	1	1	1	1	0	1
1	17.3	89	0	9	30	28	34.5	719.49	365.45	363.34	0.507929	10.5928	0	0	0	0	0	0	1
1	30.1	81	1	9	27	28	78.9	234.88	394.94	661.64	1.68145	5.00558	1	1	1	1	1	1	1
1	30.1	80	0	9	28	29	89.8	425.62	475	375.02	1.11602	5.28953	0	0	0	0	0	0	1
1	30.3	66	1	9	26	12	103.75	678	370.03	632.51	0.545767	3.56655	1	1	1	1	1	1	1
1	16.3	91	0	9	28	29	86.7	224	387.99	673.54	1.7321	4.47509	0	0	0	0	0	0	1
1	28.2	90	1	9	28	29	95.23	356.05	233	400.82	0.654402	2.44671	1	1	1	1	1	1	1
1	29.1	80	0	9	27	29	34.45	310.72	233	912.17	0.749871	6.76343	0	0	0	0	0	0	1
1	19.4	82	1	9	29	22	56.45	249.19	234	399.47	0.939042	4.14526	1	1	1	1	1	1	1
1	20.7	84	1	6	28	21	32.45	414.41	475	1147.5	1.14621	14.6379	0	0	0	0	0	0	1
1	31.1	87	1	12	27	22	61.7	687.39	484	395.38	0.704113	7.84441	0	0	0	0	0	0	1
1	28.5	88	1	9	26	29	34.45	388.83	356.23	658.12	0.916159	10.3405	0	0	0	1	0	0	1
1	19	65	1	6	26	22	42.96	399.23	232	710.5	0.581119	5.40037	0	0	0	0	0	0	1
1	32.2	87	1	12	28	29	40.51	723.04	432.6	405.78	0.598307	10.6788	0	0	0	0	0	0	1
1	22.9	87	0	9	28	21	107.05	235	477	367.79	2.02979	4.45586	0	0	0	0	0	0	1
1	17	83	0	6	25	29	110.89	225	321.21	1052.71	1.4276	2.89665	0	0	0	0	0	0	1
1	19.5	66	1	12	28	29	45.56	128.09	117.51	591.22	0.917402	2.57924	0	0	1	1	1	1	1
1	21	66	1	9	29	21	34.6	259.89	165.17	1144.54	0.635538	4.7737	0	0	1	1	1	1	1
1	19.1	66	0	9	27	30	45.45	342	139.77	421.36	0.408684	3.07525	0	0	0	0	0	1	1
1	29.1	66	1	9	27	14	42.41	218.29	477	887.18	2.18517	11.2473	0	0	0	0	0	1	1
1	18.9	65	1	9	28	14	83.6	623.29	475	448.63	0.762085	5.68182	0	0	0	0	0	1	1
1	18.8	66	1	9	28	14	63.4	156.05	187.22	894.29	1.19974	2.953	0	0	0	0	0	1	1
1	32	85	1	9	29	14	48.44	500.6	466	820.04	0.930883	9.62015	1	1	0	0	1	1	1
1	29.5	81	1	9	28	14	79.09	349.89	456	1309.01	1.30327	5.76558	0	0	1	1	1	1	1
1	19.2	88	1	9	27	14	98.89	757.42	467	634.91	0.616567	4.72242	1	1	1	1	1	1	1
1	20	80	1	9	29	14	80.63	529.58	234	782.81	0.44186	2.90215	0	0	1	1	1	1	1
1	23.9	88	1	9	28	14	85.97	780	599.2	186.78	0.768205	6.96987	1	1	1	1	1	1	1
1	30.2	89	0	6	28	14	114.21	224.34	323.12	459.84	1.44031	2.82917	0	0	1	1	0	0	1
1	24.2	65	1	6	30	12	94.09	224	162.07	619.46	0.723527	1.7225	1	1	1	0	1	1	1
1	27.4	75	0	6	27	12	47.89	582.06	169.69	750.71	0.291534	3.54333	1	0	1	1	0	0	1
1	23.9	66	0	6	30	12	48.45	291.67	296.7	826.01	1.01725	6.12384	1	0	1	1	0	0	1
1	23.1	65	0	6	30	29	81.8	703.47	140.75	346.65	0.20008	1.72066	1	0	0	0	0	0	1
1	21.4	68	0	6	28	29	89.99	507.08	223.8	323.62	0.44135	2.48694	1	0	0	0	0	0	1
1	13.6	91	1	9	27	29	90.98	586.59	467	407.3	0.796127	5.133	1	0	1	1	1	0	1
1	24.9	65	1	9	29	29	57.66	638.2	455.9	395.92	0.714353	7.90669	1	0	1	1	1	0	1
1	19	66	1	9	27	28	54.34	170.15	101.75	722	0.598002	1.87247	1	0	1	1	1	0	1
1	32	85	1	9	28	27	70.27	542.49	296.7	858.96	0.546923	4.22229	1	0	1	1	1	1	1
1	31	81	1	9	28	27	37.23	649.35	142.4	710.5	0.219296	3.82487	1	0	1	1	1	1	1
1	30	80	1	9	30	27	75.76	406.66	288.88	328.9	0.710372	3.81309	1	0	1	1	1	1	1
1	27.9	82	1	6	30	27	99.9	252.49	276.59	671.35	1.09545	2.76867	1	1	0	0	1	1	1
1	28.8	80	1	12	29	27	80.56	675	300.96	313.55	0.445867	3.73585	1	1	0	0	1	1	1
1	17.9	65	1	6	27	27	89.97	681.49	296.7	687.48	0.43537	3.29777	1	1	0	0	1	1	1
1	28.2	82	0	6	28	27	63.4	268.11	179.71	374.2	0.670285	2.83454	1	1	0	0	0	1	1
1	29	83	0	6	25	27	67.4	300.17	118.41	147.44	0.394476	1.75682	0	0	0	0	0	1	1
1	21.8	68	0	6	28	27	78.99	211	225.66	392.96	1.06948	2.85682	1	1	1	1	0	1	1
1	18.9	91	0	6	27	27	104.54	213	287.62	812.26	1.35033	2.75129	0	0	1	1	0	1	1
1	23.1	82	0	12	27	30	41.23	221	295.78	511.63	1.33837	7.1739	1	1	1	1	0	1	1
1	20	67	0	9	30	25	78.77	685.51	567	352.03	0.827121	7.19817	0	0	1	1	0	1	1
1	28.2	69	1	6	27	25	56.57	426.85	151.93	609.83	0.355933	2.6857	1	1	1	1	1	0	1
1	25.2	83	1	12	26	25	48.02	227.63	232	337.82	1.0192	4.83132	1	0	1	0	1	0	1
1	21	82	1	9	27	25	45.67	737.22	389.99	724.09	0.529001	8.5393	1	0	1	1	1	0	1
1	29	88	1	6	28	13	46.56	268.87	454.8	553.91	1.69152	9.76804	1	0	1	1	1	0	1
1	30	89	1	12	25	13	45.5	303.65	296.7	367.94	0.977112	6.52088	1	0	1	1	1	0	1
1	18	90	0	9	28	16	63.4	120.36	120.3	873	0.999501	1.89748	1	0	1	1	0	0	1
1	20	69	0	6	28	16	93.07	332	366.4	323.18	1.10361	3.93682	1	0	1	1	0	0	1
1	34	66	0	6	29	13	78.7	234	281.76	438.39	1.2041	3.58018	1	0	1	1	0	0	1
1	31	81	0	6	28	28	89.09	567	277.83	303.57	0.49	3.11853	1	0	1	1	0	0	1
1	20	82	0	6	28	25	89.98	547.16	145.15	370.16	0.265279	1.61314	1	0	1	1	0	0	1
1	32	79	0	6	27	14	90.55	223	245.78	325.51	1.10215	2.7143	1	0	1	1	0	0	1
1	28.4	78	0	6	27	14	76.88	452.09	280.34	997.4	0.620098	3.64646	1	0	1	1	0	0	1
1	27.9	81	0	6	28	25	79.77	186.73	215.3	397.59	1.153	2.69901	1	0	0	0	0	0	1
1	21	86	0	6	27	25	32.78	743.71	191.3	551.07	0.257224	5.83588	1	0	0	0	0	0	1
1	34	88	0	6	26	25	92.69	462.14	216.48	364.83	0.468429	2.33553	1	0	0	0	0	0	1
1	28.1	89	0	6	28	14	47.99	220.3	477	421.85	2.16523	9.93957	0	0	0	0	0	0	1
1	35	69	1	6	28	14	89.89	507.2	478	240.14	0.942429	5.31761	1	1	1	1	1	1	1
1	27	80	0	6	29	14	79.89	702.23	379.73	417.05	0.540749	4.75316	0	0	0	0	0	0	1
1	30	89	1	6	27	28	78.8	484.15	401.29	79.44	0.828855	5.09251	1	1	1	1	1	1	1
1	27	71	0	12	29	15	45.46	213.33	467	869.78	2.1891	10.2728	0	0	0	0	0	0	1
1	29.5	74	0	9	30	15	90.8	541.68	245.32	180.19	0.452887	2.70176	1	1	1	1	1	1	1
1	20	66	0	6	26	25	39.19	231.34	421.32	530.76	1.82122	10.7507	0	0	0	0	0	0	1
1	27	65	0	6	30	11	55.78	200.35	221.24	321.95	1.10427	3.9663	1	1	1	1	1	1	1
1	29	89	0	6	27	11	37.87	919.03	466	338.74	0.507056	12.3053	0	0	0	0	0	0	1
1	28.5	76	0	6	30	12	38.61	221	276.94	1230.7	1.25312	7.17275	1	1	1	1	1	1	1
1	19.8	65	0	6	26	8	58.71	904.95	123.92	938.9	0.136936	2.11071	0	0	0	0	0	0	1
1	31	80	0	6	28	8	63.15	261.68	465	428.89	1.77698	7.36342	1	1	1	1	1	1	1
1	29.3	89	0	6	27	8	60.84	111.5	333.06	305.87	2.98709	5.47436	0	0	0	0	0	0	1
1	20.8	89	0	6	27	8	22.01	340.45	226.78	311.84	0.666118	10.3035	1	1	1	1	1	1	1
1	31.4	73	0	6	28	8	32.78	514.46	296.7	380.55	0.576721	9.05125	0	0	0	0	0	0	1
1	22.9	78	1	6	28	8	93.92	731.6	456	520.81	0.623291	4.8552	1	1	1	1	1	1	1
